# Supplementary material for: Controlling the Switch from Neurogenesis to Pluripotency during Marmoset Monkey Somatic Cell Reprogramming with Self-Replicating mRNAs and Small Molecules
Source: Cells. 2020 Nov 5;9(11):2422. doi: 10.3390/cells9112422 (PMC7694496; doi:10.3390/cells9112422)
Supplement: Supplementary file 1 [file cells-09-02422-s001.zip]

Archive with 5 entries (4 files):
- Supplementary_files/
- Supplementary_files/Figure S1.pdf
- Supplementary_files/Figure S2.pdf
- Supplementary_files/Video S1.avi
- Supplementary_files/Video S2.avi
